# Supplementary material for: Nut Consumption and Long-Term Risk of All-Cause Dementia: Preliminary Findings from Three Prospective Cohort Studies
Source: Nutrients. 2026 May 28;18(11):1722. doi: 10.3390/nu18111722 (PMC13258416; doi:10.3390/nu18111722)
Supplement: Supplementary file 1 [file nutrients-18-01722-s001.zip]

Archive with 1 entries (1 files):
- nutrients-4304267-supplementary.pdf
